# Supplementary material for: Low-Dose, Post-Storage Dancong Tea Attenuates Hydroalcohol-Induced Gastric Damage via Modulation Antioxidant and Anti-Inflammatory Pathways
Source: Foods. 2025 Aug 12;14(16):2797. doi: 10.3390/foods14162797 (PMC12385579; doi:10.3390/foods14162797)
Supplement: Supplementary file 1 [file foods-14-02797-s001.zip]

Archive with 1 entries (1 files):
- foods-3643990-supplementary.pdf
